# Supplementary material for: New Insights in the Occurrence of Venous Thromboembolism in Critically Ill Patients with COVID-19—A Large Postmortem and Clinical Analysis
Source: Viruses. 2022 Apr 14;14(4):811. doi: 10.3390/v14040811 (PMC9027529; doi:10.3390/v14040811)
Supplement: Supplementary file 1 [file viruses-14-00811-s001.zip]

Archive with 1 entries (1 files):
- viruses-1662004-supplementary.pdf
